# Supplementary material for: Acute Exposure to Tris(1,3-dichloro-2-propyl) Phosphate (TDCIPP) Causes Hepatic Inflammation and Leads to Hepatotoxicity in Zebrafish
Source: Sci Rep. 2016 Jan 8;6:19045. doi: 10.1038/srep19045 (PMC4705469; doi:10.1038/srep19045)
Supplement: Supplementary table S1 [file srep19045-s2.xls]

## Sheet: Sheet1
GeneID	Control-1 (RPKM value)	Control-2 (RPKM value)	TDCPP-1 (RPKM value)	TDCPP-2 (RPKM value)	fold change (RNA-seq)	p-value	Symbol	fold change (qRT-PCR)
751668	0.433789	0.639241	0.0296775	0.029645	-18.0881	0.0387072	gck
393503	2.12036	2.10911	0.0597974	0.25386	-13.4844	0.00245524	mfsd4a
799038	0.152333	0.202033	0	0.0312312	-11.3466	0.0314491	zgc:162154
450043	0.172736	0.214775	0	0.039841	-9.72645	0.0266478	ank2b
557756	0.144891	0.180153	0	0.0334186	-9.72645	0.0266478	LOC557756
553569	0.0906325	0.11269	0.020927	0	-9.71578	0.0266809	neu4
796774	0.149961	0.189847	0.0377737	0	-8.99588	0.0315243	kcng1
565728	0.537283	0.381737	0	0.106219	-8.65212	0.0497288	si:dkey-193b15.6
325520	0.144811	0.144042	0.0334367	0	-8.6388	0.0167179	wu:fc84d03
767780	0.283325	0.281822	0.0654196	0	-8.6388	0.0167179	fbxo36a
556920	0.201002	0.239922	0.0185645	0.0370882	-7.92278	0.0122867	slc19a3b
563411	0.266928	0.214122	0.0318108	0.0317759	-7.56525	0.0156261	mms22l
553439	0.127027	0.16847	0	0.0390644	-7.56437	0.0459529	zgc:136338
100307073	0.0770269	0.0574637	0.0177855	0	-7.56182	0.0476834	si:dkey-177p5.2
100142639	0.063679	0.0844548	0.0196046	0	-7.55608	0.0460116	timd4
563150	0.469149	0.489993	0.108326	0.0216415	-7.37984	0.0113646	nr1d4a
322680	1.06247	1.23297	0.163549	0.16337	-7.02144	0.00741857	wu:fb70a12
447879	2.17003	2.69815	0.206319	0.50051	-6.88736	0.0204585	nmrk2
567978	1.51044	1.12682	0.0996458	0.298609	-6.62204	0.0352921	LOC567978
403137	0.231628	0.230399	0	0.0712323	-6.48621	0.0316641	tlr8a	15.26
559174	0.176121	0.175187	0	0.0541622	-6.48621	0.0316641	prdm16
337458	0.178046	0.177101	0	0.0547541	-6.48621	0.0316641	wu:fj68c01
654447	0.162641	0.161778	0	0.0500167	-6.48621	0.0316641	ripply2
569316	0.0481988	0.0479431	0	0.0148225	-6.48621	0.0316641	LOC569316
192320	0.18377	0.146236	0.0169729	0.0339087	-6.48576	0.0210781	pole2
558732	0.847732	0.696585	0.204251	0.0340045	-6.48176	0.0290662	cdh13
559398	0.118124	0.117497	0.0363662	0	-6.4791	0.0317425	cdca5
792516	25.8094	33.4061	3.757	5.63856	-6.3025	0.0237999	nfil3-2
565563	0.0690305	0.0980917	0.00910806	0.0181961	-6.12075	0.044299	kif5c
797163	0.204921	0.2446	0	0.0756227	-5.94426	0.0484121	si:ch1073-70f20.1
557551	31.2777	31.1637	4.24162	6.34743	-5.89678	0.00165005	hipk2
58032	0.851827	0.926743	0.0737574	0.245588	-5.56942	0.0161044	edn1
436686	6.8804	5.82579	1.08538	1.2066	-5.54377	0.0102311	syt5a
767653	5.7423	4.97235	0.899713	1.06428	-5.45554	0.00799847	zgc:153394
798001	12.4499	10.5419	1.96496	2.28994	-5.40359	0.0105022	grik1a
336969	35.8978	39.0809	6.33538	7.59411	-5.38274	0.003129	wu:fk36a09
793301	7.50001	6.03454	0.878712	1.6757	-5.29849	0.022312	slc15a1b
100007463	6.37657	7.53367	0.894591	1.73757	-5.28472	0.0157338	gro1
492778	0.221071	0.186067	0.0471185	0.0313779	-5.1867	0.0133655	zgc:101553
494055	38.934	29.9492	6.06373	7.24032	-5.17761	0.0255664	sat2a
569480	0.078654	0.107575	0.0181612	0.0181412	-5.12995	0.0352555	slc8a2a
368826	0.990073	0.89529	0.0831299	0.290636	-5.04424	0.0220266	mamdc1
561671	1.18379	1.17751	0.312384	0.156021	-5.04114	0.00676542	si:ch211-106h4.9
100003507	0.0734831	0.0584745	0.0135738	0.0135589	-4.86343	0.0198902	LOC100003507
555921	0.189433	0.150742	0.0349919	0.0349535	-4.86343	0.0198902	kcnb2
100005931	0.440303	0.547458	0.101666	0.101554	-4.86055	0.0181487	zgc:194246
566734	0.254054	0.210588	0.0391073	0.0585965	-4.75562	0.0164382	LOC566734
30181	0.310562	0.220653	0.0409764	0.0736765	-4.63325	0.0489099	ptch2
387592	1.17174	1.49664	0.172171	0.417671	-4.52389	0.0363059	slc13a1
100007793	0.995059	0.97827	0.192356	0.245519	-4.50661	0.00131573	zgc:175280
768195	0.399667	0.454339	0.0527331	0.140467	-4.42031	0.0236093	zgc:153024
100005885	0.0905696	0.090089	0.0209125	0.0208895	-4.32177	1.20054e-05	spdya
563791	0.10125	0.100713	0.0280544	0.0186824	-4.3213	0.00363731	ttc12
566015	0.113016	0.112416	0.0417524	0.0104266	-4.32035	0.0311825	zgc:194346
574009	2.62608	2.59869	0.43758	0.836735	-4.10006	0.0101021	alpi.2
555401	2.36176	2.37383	0.319774	0.84419	-4.0685	0.0208963	abp1
795664	31.6929	30.0501	5.47699	9.81738	-4.03697	0.00983584	wu:fa56d06
767728	0.321325	0.271677	0.103871	0.0444675	-3.99762	0.0290012	btr16
492779	1.42617	1.5589	0.318445	0.433767	-3.96839	0.00614418	zgc:101549
405850	0.0894711	0.0741636	0.0275451	0.0137574	-3.96186	0.0272083	foxg1b
796407	6.29066	6.6985	1.89944	1.41371	-3.92049	0.00426899	LOC796407
557556	0.266397	0.326133	0.113559	0.0378113	-3.91445	0.0446388	dlgap3
100319803	0.981398	1.33877	0.388464	0.206954	-3.89671	0.0499934	cpo
567525	1.50453	1.61346	0.282258	0.52052	-3.884	0.0125638	LOC567525
325954	2.16315	2.15167	0.249735	0.873113	-3.84274	0.0361	wu:fd51a05
338295	4.62293	4.23053	1.5371	0.784768	-3.81307	0.0164611	id:ibd2556
100037345	0.19525	0.145661	0.0450832	0.0450337	-3.78299	0.0369443	arl16
323377	7.17331	6.10365	1.67627	1.87377	-3.73995	0.0122758	wu:fb96e11
567482	0.204278	0.146752	0.0419269	0.0523511	-3.72335	0.0481365	si:dkey-189g17.2
387261	2.19329	1.92944	0.503502	0.608218	-3.70842	0.00877159	baiap2l1a
492354	0.248626	0.346229	0.0918521	0.0688135	-3.70244	0.0494263	fam83fb
30546	0.36538	0.331838	0.146724	0.0439688	-3.65624	0.0426463	ntrk1
327638	2.34406	2.2539	0.793821	0.468561	-3.64228	0.0100846	wu:fi21a05
799489	1.10449	1.20255	0.385985	0.247861	-3.63975	0.0100947	plac8.2
751754	2.03243	2.11641	0.498618	0.644562	-3.62921	0.00312371	ms4a17a.16
557245	10.5157	10.8277	2.81396	3.11107	-3.60224	0.000779854	foxp4
492456	0.263186	0.261789	0.0972311	0.0485622	-3.60082	0.016091	si:dkey-97l20.2
560435	0.6788	0.587129	0.245324	0.108913	-3.57368	0.0309946	si:dkey-14k9.2
393226	28.556	27.816	8.40811	7.4702	-3.55025	0.000869283	slc25a32a
793421	1.16466	0.851413	0.285119	0.284806	-3.53743	0.0438556	LOC793421
558327	0.615343	0.489662	0.127874	0.184504	-3.53739	0.02894	lad1
492792	3.16316	4.05574	0.827474	1.23141	-3.50621	0.0342108	gpr137ba
556048	1.20492	1.29704	0.335383	0.380699	-3.49395	0.00328809	si:ch211-113e8.3
100148042	1.12162	0.83951	0.317956	0.24589	-3.47812	0.0407844	tmprss15
100147904	1.1421	0.918401	0.259825	0.334961	-3.46428	0.0249554	LOC100147904
566050	0.205495	0.158981	0.063265	0.0421304	-3.45819	0.036756	LOC566050
373879	0.0963569	0.12323	0.0381407	0.0253993	-3.45589	0.0344575	p2rx5
321663	0.905067	0.654738	0.227978	0.227727	-3.42284	0.047753	wu:fb25f01
555379	0.51473	0.460799	0.0950807	0.189953	-3.42251	0.0240798	si:dkeyp-59c12.1
564761	0.112664	0.100859	0.0416225	0.0207884	-3.42125	0.0242028	LOC564761
404621	0.151078	0.166973	0.0620155	0.0309737	-3.4203	0.0231802	lox
553777	0.266704	0.221074	0.0821092	0.0615144	-3.39623	0.0205112	zgc:110238
553306	8.36839	8.51858	2.50943	2.46657	-3.39369	0.000171884	evi5b
368200	0.348422	0.336671	0.110332	0.0918424	-3.38862	0.00205167	piwil1
393458	8.88754	8.4499	2.68299	2.46275	-3.36928	0.00161098	slc25a39
569751	78.0235	84.2301	26.4883	21.9904	-3.3469	0.00450802	si:dkey-261l7.2
492331	9.74871	8.96577	2.25619	3.37014	-3.32623	0.0106499	ace2
100004956	0.741275	0.653553	0.21784	0.202058	-3.32182	0.00825472	cdx1b
568213	4.74625	5.30801	1.35063	1.70419	-3.29128	0.00887327	tesk2
791783	10.0824	9.58643	2.15684	3.89857	-3.24814	0.0172401	plac8.1
335654	11.9226	12.656	3.76583	3.82887	-3.23628	0.00187316	camk1ga
406537	14.7732	14.3158	4.12973	4.89867	-3.22195	0.00198334	slc13a2
556915	3.46325	3.62305	0.864003	1.34049	-3.21448	0.0104327	vezf1b
654781	1.07013	1.31491	0.372093	0.371685	-3.20667	0.0215276	tas1r1
431730	9.96638	11.2827	3.41162	3.21498	-3.20663	0.0081826	cdc42ep4a
58153	47.1162	57.7238	14.9468	17.7588	-3.20557	0.0223704	slc40a1
327626	12.7399	9.58452	4.31211	2.66538	-3.19949	0.0498026	phf20l1
793458	1.28246	1.5547	0.296118	0.591587	-3.19606	0.0399468	LOC793458
553087	8.36513	9.10225	2.68916	2.83545	-3.16174	0.00393615	nisch
558959	0.883738	0.749353	0.200709	0.316327	-3.15856	0.0243143	LOC558959
100001998	0.429186	0.498061	0.0990989	0.19798	-3.12121	0.0346762	cbln7
100334431	21.2813	23.1668	8.09037	6.1677	-3.1174	0.00786274	col5a1
327133	154.534	160.873	49.9551	51.2546	-3.11637	0.000911185	hyou1
555906	6.01641	6.45081	2.05672	1.94633	-3.11443	0.0027923	ppargc1b
406601	0.590198	0.794266	0.19239	0.256239	-3.08599	0.0484429	stap2b
335863	2.77031	3.39562	1.22155	0.857444	-2.96582	0.0299459	itm2cb
100009654	18.6611	18.694	5.83186	6.81931	-2.9527	0.00159565	zgc:158846
557232	1.6676	2.16914	0.616078	0.68641	-2.9457	0.0376924	aspa
406819	138.907	136.489	42.4763	51.4782	-2.93116	0.00262866	chia.3
565980	1.22184	0.979037	0.282122	0.469688	-2.92744	0.0420244	ace
335765	5.83565	5.21731	1.66827	2.1151	-2.92146	0.0108343	ns:zf-a329
449839	0.291658	0.269389	0.0962053	0.0960998	-2.91748	0.00362768	nrn1b
558957	0.612451	0.700582	0.311112	0.141259	-2.90255	0.0460456	si:ch211-215c18.4
553587	29.0232	28.1801	9.06762	10.7766	-2.88261	0.00259183	apoea
100004662	0.0998694	0.0993395	0.0230598	0.046069	-2.88171	0.0299076	zgc:174358
414844	9.7249	8.68218	3.62589	2.77619	-2.87517	0.0123223	th2
692291	10.9821	10.3686	4.03482	3.40344	-2.8704	0.0039803	foxn3
431755	2.20151	1.75187	0.623549	0.758271	-2.86099	0.0317408	tpgs2
563077	0.297828	0.325873	0.137537	0.0824315	-2.83541	0.0226603	si:ch211-219a15.3
386996	1.38019	1.32384	0.637371	0.318336	-2.82935	0.0326651	si:dkey-253d23.1
564395	2.31827	2.33117	0.924319	0.724619	-2.81965	0.00441869	LOC564395
100001552	0.176393	0.150392	0.0698214	0.0464966	-2.80942	0.0264561	pcyt1ba
567734	1.35873	1.45964	0.401575	0.601702	-2.80917	0.0149073	dtymk
497571	0.985686	1.14387	0.480477	0.277866	-2.80816	0.0333906	im:7147506
569096	3.59676	3.09031	1.13132	1.2739	-2.78023	0.0147649	rufy2
564121	1.9602	2.21136	0.75067	0.749846	-2.78009	0.00872611	si:ch211-133l5.7
790939	0.237415	0.281137	0.104417	0.0834421	-2.76032	0.0208339	zgc:158403
30708	6.84949	6.5873	1.85242	3.03742	-2.7479	0.0195739	fabp2
780838	3.14518	4.02819	1.31004	1.30861	-2.73934	0.0355901	zgc:158417
386590	739.602	771.894	267.368	285.123	-2.73578	0.00147339	hsp90b1
337325	2.04699	2.21868	0.678006	0.88565	-2.72801	0.0097972	pdzk1
569908	6.14589	6.25927	2.0079	2.54732	-2.72329	0.00489436	si:dkey-12h9.13
334273	0.674047	0.783935	0.258597	0.277448	-2.71989	0.0143116	pls1
664764	4.87532	5.24858	2.39039	1.33271	-2.71921	0.0293602	asap3
767734	2.46879	2.77479	1.04347	0.887903	-2.71495	0.010571	ptk6b
58148	2.80265	2.39479	0.843836	1.07072	-2.71469	0.019619	slc34a2a
100317614	9.40523	11.4853	4.30454	3.52508	-2.66814	0.0277283	arhgef38
793842	23.8488	23.5435	7.85878	10.0615	-2.64462	0.005645	si:dkeyp-72g9.4
100005675	0.127133	0.108393	0.0447314	0.0446823	-2.63412	0.0160551	grin1b
561837	1.42456	1.67464	0.55456	0.624553	-2.62841	0.017805	wu:fc13c02
557125	0.754222	0.950279	0.278639	0.371111	-2.62332	0.0397371	si:dkey-103i16.6
554998	196.19	187.813	73.9839	72.68	-2.61825	0.00127374	pdia4
555724	0.362377	0.360454	0.130966	0.145358	-2.61588	0.00105582	slc30a10
559668	2.35484	2.52689	0.619524	1.25085	-2.61002	0.0441166	slc29a4
799648	10.2372	10.2855	3.40111	4.48454	-2.60254	0.00728458	muc13b
100151009	5.26655	4.84746	1.37494	2.51364	-2.60095	0.0359522	mep1b
335279	0.338812	0.337014	0.156463	0.104194	-2.59278	0.0155009	wu:fl05f10
559922	3.30034	3.29634	1.02861	1.51616	-2.59226	0.0141722	si:rp71-1g18.1
30424	7.64963	8.11074	3.10558	3.0091	-2.57746	0.00237677	nr2f2
566781	0.576113	0.636729	0.295609	0.177171	-2.56534	0.0308339	aim1b
557419	12.0245	13.995	4.72239	5.46546	-2.55397	0.0172394	epdl2
259195	9.88707	10.0302	3.80487	3.99936	-2.55211	0.000397177	cask
447860	0.986402	1.11543	0.421955	0.402333	-2.54988	0.0102761	acsl5
780844	0.570549	0.628327	0.282299	0.187993	-2.54922	0.0222758	neu3.1
767773	7.14013	6.60879	2.50366	2.89322	-2.54757	0.00616525	zgc:153061
393495	26.7343	27.4442	10.6869	10.6944	-2.53392	0.000468278	creld2
556921	0.316641	0.346457	0.17547	0.0876385	-2.52025	0.0497911	arl14
100136861	10.5692	11.8424	4.08421	4.84188	-2.5108	0.0118556	socs8
100149695	0.428716	0.390904	0.19798	0.131842	-2.48503	0.0233492	si:ch211-165a10.3
436923	2.5859	2.39213	1.03893	0.966215	-2.48264	0.00481171	crlf1a
559480	4.19854	5.08982	1.61573	2.1385	-2.4741	0.0331376	si:ch211-202h22.9
564664	1.21722	1.254	0.501885	0.501335	-2.46329	0.000627366	LOC564664
492718	1.70198	1.97704	0.672921	0.822752	-2.45977	0.0199662	im:7151641
100151273	0.741743	0.773797	0.267345	0.350506	-2.45292	0.00971353	LOC100151273
334402	3.09176	3.46087	1.40743	1.26774	-2.44942	0.0102015	brf1a
799528	8.12632	8.69673	3.85954	3.01596	-2.44681	0.0103177	zgc:171801
767782	0.763948	0.873879	0.246953	0.422884	-2.44511	0.0429897	zgc:154164
393207	3.67336	3.03004	1.1401	1.61643	-2.43183	0.038757	vil1
791178	0.154273	0.122763	0.0569944	0.0569319	-2.43171	0.0353514	nrgnb
192329	6.62456	5.89579	2.47958	2.66986	-2.4314	0.0102812	ppp1r10
565773	2.03519	2.27503	0.760829	1.01929	-2.42131	0.0188732	ptpdc1
100126131	3.61005	3.47653	1.3167	1.61225	-2.41949	0.00602953	zgc:171687
406338	52.6571	54.1133	19.8641	24.3157	-2.41672	0.00555313	chia.2
768198	6.21704	5.48905	2.23887	2.61792	-2.41025	0.0140573	klhl24
561146	23.3256	20.5652	8.62491	9.59362	-2.40913	0.0127373	LOC561146
373089	4.97671	5.56493	2.06687	2.31112	-2.40787	0.0105102	tjp3
100002795	6.84094	7.17403	3.12303	2.70486	-2.40481	0.00423709	LOC100002795
326709	21.3668	25.3755	9.12974	10.4877	-2.38269	0.023493	ddef1
326751	4.0728	3.72894	1.70983	1.57986	-2.37157	0.00657242	wu:fe14d02
557376	0.838132	0.764211	0.387049	0.289968	-2.36677	0.0169482	wu:fb92f04
403037	3.75526	4.1277	1.57387	1.76139	-2.36352	0.0083026	fbxo25
335883	0.688616	0.648911	0.200843	0.367809	-2.3521	0.0463842	wu:fj35h06
447844	49.76	50.0295	22.8415	19.6139	-2.35045	0.003176	slc35b1
799511	2.9852	2.96936	1.44581	1.09156	-2.34674	0.0105972	ftr54
100322372	0.226529	0.225327	0.0931673	0.0997016	-2.34281	0.000657451	si:ch73-222h13.1
793075	10.5149	11.0096	4.56826	4.62707	-2.34081	0.00162864	zgc:194626
393654	3.70474	3.38499	1.30403	1.72567	-2.34008	0.0165663	slc5a1
100004428	3.14683	3.09629	1.39036	1.27898	-2.33882	0.00116917	vasnb
334971	20.9675	20.6907	9.0451	8.78219	-2.33676	0.000256583	calcoco1
563398	2.91762	2.30505	1.14751	1.09473	-2.32922	0.0400195	zgc:172079
100009658	2.02489	2.06409	0.757349	1.00354	-2.32211	0.011273	zgc:158374
30038	0.10623	0.120762	0.0560653	0.0420028	-2.31464	0.0237296	sox19a
406323	172.981	187.314	69.1526	87.288	-2.30308	0.0126148	chia.1
767715	1.83742	1.52004	0.63849	0.822413	-2.29821	0.0354321	srd5a1
565508	29.9334	24.9878	14.0271	9.92497	-2.29296	0.0404535	loxl2a
100009622	57.7348	59.161	29.3843	21.6432	-2.29084	0.0139818	zgc:158619
58073	9.34822	8.43535	3.11465	4.68973	-2.27867	0.0317061	fzd8a
568155	31.3009	26.3344	12.0624	13.2314	-2.27863	0.0239963	bnip4
324413	30.8363	30.2355	14.0207	12.8766	-2.27055	0.00142687	bhlhe40
541448	5.05757	5.36243	2.18158	2.43557	-2.2568	0.00464322	acrc
560118	2.77819	2.27578	1.30183	0.94232	-2.25206	0.0450969	LOC560118
368214	58.4989	69.7479	24.0272	33.1077	-2.24463	0.0389316	ypel3
563691	2.57519	2.88952	1.01519	1.4197	-2.24434	0.0274184	btbd3a
100034535	1.12768	1.10674	0.513817	0.48551	-2.23592	0.000811729	bbs10
735248	7.31413	6.80861	2.96979	3.34849	-2.23522	0.00648658	kctd7
436866	1.85049	1.84067	0.606972	1.05306	-2.22355	0.0450244	tnfsf10
378848	800.357	837.626	339.76	398.423	-2.21894	0.00591314	hspa8
100003139	0.825368	0.860084	0.290403	0.471388	-2.21249	0.0375766	tcirg1
403010	2.10516	1.85197	0.967276	0.829578	-2.20226	0.0173377	nr0b2a
415210	5.24188	6.32548	2.79017	2.46894	-2.19949	0.0306326	efcab7
559882	1.73066	1.56339	0.685045	0.830927	-2.1729	0.0152271	mkrn4
30710	112.658	115.748	61.2207	44.0929	-2.16882	0.0194118	igf2a
553492	2.22731	2.63599	1.23428	1.01486	-2.16229	0.0300718	LOC553492
562259	0.235111	0.194886	0.0904782	0.108455	-2.16152	0.0344884	rsph3
325465	0.12678	0.126107	0.0585468	0.0584825	-2.16088	2.47412e-05	wu:fc79e12
100002951	0.124598	0.123937	0.0575393	0.0574761	-2.16088	2.47412e-05	LOC100002951
654448	0.0881201	0.0876525	0.0406938	0.0406491	-2.16088	2.47412e-05	ripply3
100001444	0.127649	0.126972	0.0589482	0.0588835	-2.16088	2.47412e-05	LOC100001444
407652	0.0503981	0.0501307	0.0232738	0.0232483	-2.16088	2.47412e-05	dzank1
431774	0.148524	0.147736	0.0685881	0.0685129	-2.16088	2.47412e-05	bgna
324045	0.101031	0.100495	0.0466559	0.0466047	-2.16088	2.47412e-05	wu:fc17e06
445477	0.0311049	0.0309399	0.0143642	0.0143485	-2.16088	2.47412e-05	abrab
560055	0.183194	0.182222	0.0966844	0.0724338	-2.16072	0.0149448	crybb1l2
450063	0.430381	0.478462	0.187058	0.233567	-2.1607	0.0182607	mogat2
100149820	0.311959	0.356275	0.181412	0.127915	-2.16028	0.0354813	fam35a
567601	1.04949	1.33237	0.535667	0.56693	-2.16022	0.0461	shq1
322160	106.276	89.4496	44.0675	47.8469	-2.12943	0.0265042	pdip5
556134	1.56966	1.60865	0.702903	0.789898	-2.12909	0.00318366	zbtb47a
541404	1.49755	1.85136	0.869398	0.710545	-2.11964	0.0448589	cdc42ep2
334529	14.8723	13.5257	6.20062	7.19986	-2.11918	0.0122707	aqp7
100005469	1.23361	1.39564	0.571502	0.672687	-2.11323	0.0184958	fn1
100034405	0.239416	0.205672	0.120613	0.0903608	-2.10968	0.0354912	si:dkey-12h9.9
768185	8.39885	8.73903	4.25283	3.89132	-2.10432	0.00303245	hsd17b7
678629	0.972109	1.06698	0.412799	0.556667	-2.10331	0.0249893	btr32
566685	21.1524	18.3438	9.07131	9.77826	-2.09534	0.019114	arrdc3a
560810	7.7141	7.39287	2.99304	4.22465	-2.09305	0.0250549	wu:fj21g01
559426	15.9333	15.8025	7.99333	7.17838	-2.09178	0.0024737	si:dkey-246g23.4
767730	0.806669	0.750059	0.323929	0.420646	-2.09076	0.0185132	rnf183
797948	0.336435	0.334649	0.131463	0.191009	-2.08106	0.027982	LOC797948
552997	10.6306	11.5965	6.25888	4.44456	-2.07664	0.0303714	fdps
81591	3.88129	3.99616	1.9496	1.85323	-2.07147	0.00135139	cldn15la
563942	1.66251	1.43681	0.742572	0.754329	-2.07049	0.0193177	kat2b
767691	59.7001	59.1203	27.3795	30.2227	-2.06278	0.00223909	manf
751830	0.179024	0.195882	0.0992078	0.0825825	-2.0623	0.0147008	st8sia7.1
336303	466.834	488.335	179.243	283.991	-2.06196	0.0441443	ppdpfb
393726	3.56548	3.71634	1.38379	2.15214	-2.05938	0.0410258	tbcela
497617	2.48828	2.07813	1.17077	1.05037	-2.05589	0.0316509	ism1
445275	12.7817	13.3172	5.40234	7.29515	-2.05543	0.0208735	sdf2l1
322544	100.34	93.8578	46.8531	47.6927	-2.054	0.00427417	dnajc3
567323	0.358048	0.395721	0.17147	0.195751	-2.05263	0.0131786	efhc2
325401	3.20625	2.98236	1.18451	1.83878	-2.04698	0.0445608	si:dkeyp-80d11.1
569381	0.689575	0.738678	0.355188	0.342564	-2.04693	0.00478256	LOC569381
570043	1.33513	1.58344	0.727229	0.702743	-2.041	0.0269639	si:dkey-57a22.7
550403	0.127057	0.121327	0.0610216	0.0609546	-2.03633	0.00204837	gad2
394086	7.02335	8.84993	3.73517	4.06687	-2.0345	0.0490447	hook2
798657	2.48262	2.69951	1.25328	1.29459	-2.03391	0.00695217	si:ch211-79m20.1
393888	3.90126	4.19257	2.10036	1.88101	-2.03293	0.00777078	abhd2a
100136854	1.67595	1.63028	0.853622	0.773102	-2.03245	0.00302406	zgc:171837
30513	0.721177	0.698957	0.392815	0.307083	-2.02906	0.0147861	myod1
100009653	0.469637	0.487907	0.231337	0.240711	-2.02849	0.00178421	klhl32
795019	3.38757	3.06239	1.53318	1.65615	-2.02236	0.0111777	stk11ip
568615	21.3067	21.1754	9.78024	11.2556	-2.01951	0.00473628	sel1l
393303	3.24516	3.30112	1.32119	1.93814	-2.00847	0.0337325	tnfaip8
432371	0.170525	0.145388	0.0674984	0.0898991	-2.0071	0.0422751	prdm5
359835	25.8956	25.2248	12.9442	12.5614	-2.00429	0.000907836	timp2a
564402	0.672869	0.643557	0.358535	0.298451	-2.00373	0.0101217	si:dkey-151g22.1
436897	1.91958	2.23601	1.14307	0.932094	-2.00254	0.0318298	cldn11a
406436	18.4236	27.1493	47.004	44.1545	2.00028	0.0382366	slc25a33
797829	0.369675	0.405753	0.694636	0.858522	2.00297	0.0435384	flr
100384898	9.68923	7.25671	17.1609	16.7915	2.00358	0.0202956	ugt2b3
560422	0.232049	0.21724	0.504282	0.402983	2.01934	0.0465113	LOC560422
692332	23.3022	19.5063	46.0154	40.731	2.02638	0.0212324	zgc:136808
403136	0.216674	0.202054	0.387732	0.46227	2.02996	0.0296471	tlr8b	23.54
100006250	0.184081	0.183105	0.408041	0.339661	2.0363	0.0308145	LOC100006250
30277	1.23731	0.968183	2.13318	2.35914	2.03688	0.0228084	mdka
557812	0.288267	0.19662	0.47163	0.516704	2.03828	0.0387761	fam184b
550573	0.625782	0.8092	1.32933	1.5973	2.03949	0.0442686	c1qtnf1
114447	1.59853	1.59005	2.93457	3.5686	2.03952	0.0347026	cxcr4b
403032	0.657914	0.545352	1.20083	1.25732	2.04289	0.00992274	tes
793362	4.3403	5.02183	9.03348	10.1081	2.04457	0.0165126	b3gnt2b
792835	17.0784	14.7185	32.6305	32.4464	2.04664	0.00502093	LOC792835
394049	1.48524	1.10802	2.48632	2.82616	2.04857	0.0331399	eif2b3
559050	3.24747	3.60502	6.72785	7.33292	2.05192	0.00937318	sgk2b
100170827	0.725707	0.768129	1.40068	1.66523	2.05237	0.0278409	vars2
80939	3.44563	4.16092	8.15136	7.49549	2.05702	0.0142579	papss2b
100233211	0.206218	0.296289	0.507899	0.528481	2.06242	0.0286689	lat
559149	0.326732	0.306942	0.704127	0.602875	2.06258	0.0226808	nudt14
405805	3.38728	3.23803	6.94767	6.7236	2.06349	0.00145684	trib3
403118	3.13904	2.3319	5.68832	5.60876	2.06492	0.0188331	zgc:123068
555390	0.976028	0.851969	1.8857	1.89282	2.06703	0.00403407	wu:fc01d11
393650	4.34815	4.19171	9.8541	7.84635	2.07269	0.0450847	irf7	2.19
768186	0.611398	0.532134	1.16466	1.21039	2.07695	0.00547588	zgc:153115
569122	0.425914	0.282436	0.786746	0.687648	2.08145	0.048107	samd11
571408	0.704777	0.593186	1.20172	1.5005	2.08189	0.0479087	dock2
492768	0.0368579	0.0366623	0.0680838	0.0850114	2.08235	0.0424004	cdc7
324467	0.0497441	0.0494802	0.0918871	0.114733	2.08235	0.0424004	scamp5
323580	0.0329281	0.0327534	0.0760309	0.060758	2.08261	0.0431733	wu:fc03f03
100318080	0.870256	0.93489	1.96119	1.79846	2.08274	0.00793012	tfap4
322527	0.657772	0.846054	1.57116	1.5799	2.09537	0.0128413	dpp3
393307	6.4726	6.35095	13.3747	13.5017	2.09586	0.000156596	maff
558363	1.28308	1.62434	3.37559	2.72621	2.0987	0.0489036	si:dkey-188i13.9
323670	1.23363	0.866178	2.34578	2.07541	2.10552	0.0365184	aebp1
100002318	0.436018	0.551987	1.06168	1.02394	2.11094	0.012121	mapk13
323424	2.07657	2.13932	4.93179	3.96847	2.11112	0.0399422	sult1st1
327417	1.17111	1.10106	2.44478	2.3533	2.11167	0.0020743	hsd17b12a
336734	12.0392	13.1159	24.7098	28.4439	2.11304	0.0187258	wu:fa94b01
100000656	24.2078	22.3092	48.5356	50.0517	2.11938	0.00217024	lrrc58a
325970	0.839032	0.83458	1.67901	1.87069	2.12098	0.0102833	si:ch211-212g7.6
100384900	33.4998	36.6223	80.7329	68.5273	2.12858	0.02442	ugt2a3
494031	0.475247	0.403207	0.981154	0.889808	2.12983	0.0134623	usp2a
571470	0.625725	0.844692	1.6512	1.48445	2.13248	0.0262473	si:ch211-107o23.1
560339	0.488932	0.466884	1.06572	0.974334	2.13436	0.00743378	tfpi2
555832	0.295436	0.251887	0.584709	0.584068	2.13544	0.0048758	wu:fj53g11
567192	3.09656	2.39869	5.79588	5.94121	2.13586	0.0127929	LOC567192
558800	0.248356	0.209032	0.485229	0.49351	2.13984	0.005889	synm
100004014	0.458527	0.402436	0.896812	0.945597	2.13994	0.00568815	thoc6
795070	0.355444	0.392843	0.875434	0.728728	2.14378	0.0298949	LOC795070
114437	1.14997	0.87472	2.08256	2.28831	2.15879	0.0207867	spry4
100174951	32.5824	31.2215	66.0461	71.8617	2.16143	0.00643356	mt2
393844	1.12083	0.969944	1.99792	2.5231	2.16237	0.0470171	znrf1
559228	1.16509	0.959098	2.33768	2.26099	2.16491	0.00779861	hyal2
561090	0.472551	0.634559	1.2657	1.13352	2.1671	0.0252	kcnj8
795788	1.10873	0.889394	2.18018	2.17778	2.18102	0.00852964	ccl25b
564859	2.27608	2.64819	5.64404	5.11606	2.18511	0.0120304	stk40
322720	18.3911	22.2689	43.9508	44.9338	2.18605	0.00681119	itpkcb
445225	0.79731	0.960847	1.94012	1.9097	2.18969	0.00626506	uevld
30680	1.09745	1.00312	2.17788	2.42177	2.18972	0.0107726	raraa
777713	11.8274	13.8274	26.0189	30.3032	2.19539	0.0229542	nceh1b
393347	1.06847	1.0044	2.26647	2.29648	2.20127	0.000806219	fgfrl1a
494064	0.243001	0.181284	0.486276	0.448378	2.20289	0.0195488	hsdl1
558011	0.110262	0.0822576	0.220648	0.203452	2.20289	0.0195488	usp13
492328	0.239576	0.31774	0.614645	0.613971	2.20452	0.0132888	ankrd9
58004	0.233287	0.270724	0.502748	0.609809	2.20741	0.033025	id:ibd5051
326963	2.31507	1.66312	4.35557	4.4299	2.20841	0.0181258	mg:cb01g02
368352	180.373	176.782	390.368	402.791	2.22077	0.00087857	cyp2y3
100333177	0.13576	0.13504	0.275853	0.32565	2.22121	0.0219357	LOC100333177
565155	65.5699	67.1963	164.096	132.311	2.23255	0.0358065	hsp90aa1.2
325853	0.450608	0.551651	1.02444	1.21519	2.23459	0.0291099	wu:fd23c12
550555	1.49501	1.38502	3.1	3.34	2.23609	0.00545453	slc35e4
561832	3.37446	3.07262	6.75116	7.69371	2.24053	0.0149703	lpgat1
337597	0.787931	0.624097	1.69804	1.46733	2.24172	0.0250704	lgals9l1
352926	151.664	160.669	393.412	307.141	2.24297	0.0464682	gpx1a
368481	1.07737	0.748579	2.1218	1.98061	2.24674	0.0238268	stat1b	3.92
565873	0.205421	0.25047	0.465135	0.562441	2.254	0.0334265	cep152
559560	0.478449	0.594888	1.17102	1.25802	2.26307	0.0113003	zgc:171550
559843	0.489552	0.523025	1.10525	1.18768	2.26445	0.00479334	LOC559843
553612	0.647332	0.608125	1.25111	1.59258	2.26506	0.0437828	zgc:110354
403114	8.67985	9.46043	22.9779	18.1942	2.26965	0.041547	adm2a
449771	285.654	300.65	690.453	644.327	2.2766	0.00417304	slc38a4
445139	6.51648	5.26003	14.5415	12.3004	2.27928	0.0278738	bag3
100126139	15.2484	15.1326	32.2622	37.3689	2.29193	0.0165177	klf12b
497644	0.102059	0.164966	0.294568	0.317784	2.29323	0.0356979	gtdc2
450052	0.694166	0.755215	1.58279	1.74116	2.29336	0.00809864	acot8
494038	0.162641	0.0970668	0.310444	0.290097	2.31237	0.0382653	snai2
30283	0.0901311	0.0597686	0.16649	0.180166	2.31259	0.0274699	wnt11r
334676	0.313292	0.233722	0.687221	0.578077	2.3131	0.0335892	wu:fk49e12
100034574	0.163937	0.163067	0.416382	0.340302	2.31399	0.029953	si:ch211-193k19.2
567239	2.35805	2.27705	5.96138	4.81151	2.32419	0.0335087	scn4bb
563855	86.6981	79.2441	215.29	172.715	2.33819	0.03586	chac1
558956	3.22389	2.94393	6.907	7.53329	2.34123	0.00680684	isg15
767805	17.7491	14.4887	35.5378	40.4794	2.35802	0.0178005	klf13
799136	0.199145	0.198089	0.480262	0.459321	2.36531	0.00149133	mkxa
447908	9.43327	8.04769	21.8188	19.5417	2.36603	0.0122318	osbpl3a
394073	9.64799	9.86789	20.6787	25.5466	2.3686	0.0317093	sec14l1
569989	120.673	132.371	298.678	306.294	2.39078	0.00156953	ca5
100001426	3.36168	4.41558	10.0111	8.62834	2.39666	0.0246752	LOC100001426
445085	2.44758	2.41908	5.22668	6.44349	2.39798	0.0305458	rasgef1bb
30273	0.579758	0.774401	1.52989	1.72688	2.40502	0.0205352	snai1a
777755	0.256399	0.23542	0.637564	0.545884	2.40627	0.0179938	lin52
570454	0.058131	0.0867337	0.187914	0.160892	2.4078	0.035268	LOC570454
337663	0.849198	0.548309	1.66496	1.70436	2.41095	0.0228752	mxe
406812	51.4802	55.6265	136.513	122.025	2.41384	0.00975776	bzw1b
393447	6.98903	6.5767	16.8712	15.8818	2.41439	0.00310612	slc35d1b
100148915	4.70844	5.35787	13.394	10.9467	2.41804	0.0300527	LOC100148915
100002129	8.26924	8.04826	17.8329	21.7921	2.42838	0.0277464	slc1a5
492810	0.0509631	0.0844878	0.156898	0.172398	2.43111	0.0344397	mfsd2aa
338134	2.90246	2.48349	6.25497	6.91035	2.44439	0.00985037	id:ibd1148
360143	0.449832	0.278141	0.943214	0.841232	2.45125	0.0339211	mxb
326079	16.7849	13.504	41.6439	32.6789	2.4538	0.0439279	wu:fd61b09
378966	1.32437	1.4371	3.44715	3.33229	2.45502	0.00160048	ncf1
368491	1.03727	1.57799	3.15582	3.26495	2.45512	0.0203718	si:rp71-79p20.2
393264	0.462162	0.31826	0.902955	1.01676	2.45984	0.0249648	uap1l1
561437	0.139989	0.174058	0.355557	0.419742	2.46874	0.0239322	wu:fb16h09
559807	0.0547603	0.10894	0.202306	0.202084	2.47032	0.047118	LOC559807
324140	19.5717	31.1763	66.9921	58.6807	2.47641	0.0344308	sgk1
492735	0.275263	0.345855	0.84298	0.708395	2.49771	0.0256661	si:ch211-212o1.2
100151110	5.0039	5.49616	11.9454	14.3533	2.50462	0.0233564	LOC100151110
337739	0.455698	0.698806	1.36787	1.52402	2.50487	0.0265613	hm:zehn1214
570552	0.12169	0.0907829	0.280981	0.252605	2.51132	0.0166472	LOC570552
100322603	1.01188	1.16755	3.02799	2.46455	2.52018	0.0297478	cyp7c1
503772	4.5332	4.12164	9.84566	12.073	2.53253	0.0279458	agtr2
799704	0.054304	0.0540159	0.125388	0.1503	2.54513	0.0214485	LOC799704
393874	0.0458262	0.045583	0.105812	0.126836	2.54513	0.0214485	tmem38a
406782	0.0275189	0.0273729	0.063541	0.0761656	2.54513	0.0214485	mapk4
573111	6.60672	6.15492	17.6212	14.9557	2.55272	0.0181115	zgc:101684
449866	0.636375	0.601348	1.58694	1.5852	2.56288	0.000328516	im:7137886
560605	0.209458	0.196772	0.515881	0.52605	2.56488	0.000653542	tmtc4
100884150	0.180138	0.134386	0.415937	0.394707	2.57737	0.0101779	dicp1.3-4
393484	33.6625	28.5666	79.7024	81.1608	2.58501	0.00287533	cyp2k18
450023	0.6081	0.370729	1.23198	1.30302	2.58984	0.0244257	cldn5b
768248	0.613401	0.717819	1.73293	1.73103	2.6021	0.00238923	fas
553969	86.9184	78.9634	212.365	219.761	2.60503	0.00166034	cyp3a65
399690	0.454873	0.469217	1.167	1.24343	2.60844	0.00272642	smtnl
570825	0.087705	0.152669	0.324017	0.303432	2.6103	0.0296258	zgc:113397
795950	0.945396	1.3434	2.99371	3.02158	2.62815	0.0112696	cyb5d2
100000061	39.4985	42.1717	94.4362	122.266	2.65338	0.0402944	si:ch211-133n4.9
100004396	4.16488	5.63644	14.1568	11.9717	2.66582	0.0250594	wu:fb51a10
557341	2.06277	2.09846	5.10932	6.05526	2.683	0.0177837	cmklr1
322372	32.4163	37.5061	98.2449	89.6024	2.68651	0.00715643	fah
568715	0.668768	0.651915	1.69242	1.88801	2.71104	0.00746222	LOC568715
317733	14.8287	12.8064	35.1085	40.8321	2.74798	0.0154272	esr2b
557810	1.06578	0.605785	2.18968	2.40801	2.75053	0.0289706	mapk12b
393762	35.8514	26.2528	97.3322	73.8893	2.75701	0.0498953	zgc:73324
100034496	0.0691771	0.0458733	0.149081	0.170191	2.77506	0.0228954	trim35-30
30256	0.266541	0.182846	0.594221	0.652926	2.77521	0.0160281	kita
797439	0.0717674	0.0713866	0.176758	0.220705	2.77647	0.0285909	st6gal2l
572703	0.255548	0.254192	0.634314	0.780971	2.77648	0.0252426	efemp2b
445244	0.02394	0.023813	0.0663329	0.0662601	2.77664	2.97757e-06	ap1m3
574005	1.63078	1.70489	4.76447	4.49826	2.77687	0.00216669	zgc:114162
556383	0.101031	0.133993	0.311039	0.341768	2.77762	0.0114355	scai
563356	1.19304	1.28219	3.19169	3.71955	2.79215	0.0142532	si:dkey-5g7.3
327650	4.50152	4.60884	11.0412	14.4215	2.79492	0.040212	gnai2b
100126142	0.572458	0.28471	1.1015	1.29835	2.79974	0.047466	sik2a
321148	0.417055	0.466697	1.25187	1.2505	2.83153	0.000940016	sb:cb190
100148091	0.205892	0.419839	0.88425	0.902275	2.8551	0.0325504	LOC100148091
323713	1.82062	2.03181	5.15734	5.85838	2.85942	0.0102858	midn
100006301	2.22101	2.73306	6.15395	8.11177	2.8796	0.0441281	si:dkey-204l11.1
791647	119.631	105.563	362.046	287.935	2.88632	0.0301177	pnp5a
570567	0.115404	0.191319	0.390819	0.49686	2.89407	0.0468774	si:dkey-97a13.12
406541	29.7607	25.6565	79.7655	81.1687	2.90405	0.00168546	slc25a25a
558947	3.23223	3.28899	9.74506	9.22023	2.90824	0.0017947	rad54l2
550462	0.178534	0.159828	0.511169	0.477666	2.92242	0.00346179	zgc:112080
566607	0.179652	0.113718	0.422358	0.436963	2.92914	0.0139417	wu:fk66f10
449999	0.142905	0.110559	0.366631	0.380877	2.94917	0.00507933	ccdc149a
325680	5.02736	5.31719	16.0457	14.619	2.96434	0.00509359	wu:fd02b11
100002756	4.29002	4.86143	14.4948	12.8256	2.98537	0.00929807	LOC100002756
791612	3.82001	3.83503	9.97275	12.9187	2.99038	0.0354113	mat2ab
100526683	146.891	144.72	473.015	399.288	2.99132	0.0157534	aldh1l1
558347	19.0304	17.7344	60.7187	50.0114	3.01185	0.020608	atox1
402971	5.48045	4.15698	13.6251	15.4802	3.02003	0.013427	zgc:77158
559752	13.1192	15.3131	42.7034	43.5791	3.03467	0.00166317	slc22a18
353247	3.40743	1.52063	7.51901	7.54474	3.05673	0.0329561	tnnc1a
322846	25.4507	26.1059	80.7657	77.3021	3.06591	0.00109353	slc26a5
100151218	0.0770269	0.0766182	0.23714	0.23688	3.08516	2.28693e-06	LOC100151218
436796	0.0542136	0.107852	0.275394	0.225075	3.08806	0.0441305	rgs17
557507	2.85884	2.36276	8.89201	7.2338	3.08829	0.0242813	LOC557507
569398	0.268389	0.266965	0.842803	0.841879	3.14686	2.18249e-06	dagla
492506	24.8367	23.6581	77.5071	75.15	3.14791	0.000639454	pptc7a
793937	0.0602262	0.08986	0.264218	0.208364	3.14874	0.0363557	agtrap
100126123	4.24803	3.42265	13.2875	10.9084	3.15433	0.0224435	zgc:174006
100147894	0.392396	0.269182	0.912289	1.18592	3.17153	0.0409712	jph1a
64617	0.300929	0.448998	1.09912	1.2872	3.18207	0.0207358	s1pr1
436725	0.702315	0.299395	1.64481	1.55044	3.18979	0.033797	acp5b
100073325	0.244063	0.161845	0.610502	0.684888	3.19134	0.0151847	zgc:163136
100002463	1.64627	3.51387	8.4894	8.00546	3.19659	0.0277704	pprc1
100005700	2.70796	3.01048	8.2923	10.0734	3.21167	0.0198017	stim1b
569507	0.496539	0.188154	1.11375	1.09071	3.21963	0.0389986	smyd3
447906	0.233694	0.259276	0.672424	0.920459	3.23119	0.0477427	kifap3a
573301	0.281217	0.125394	0.600069	0.715715	3.23598	0.0426601	nexn
550134	119.437	123.9	422.725	364.838	3.2365	0.0111901	ubb
336281	0.0345153	0.0343321	0.0956346	0.127373	3.23916	0.0398697	vamp2
100170794	0.0616507	0.122647	0.313173	0.28439	3.24237	0.0256164	tor1l1
30275	0.0322918	0.0749477	0.188889	0.15889	3.24302	0.0439276	inhbb
100384901	62.2205	80.2228	254.01	208.049	3.24381	0.0230308	ugt1a4
566323	24.0103	24.5829	80.6092	78.5731	3.27581	0.000365562	qdpra
64605	2.89136	3.50006	11.1983	9.80191	3.28568	0.0106985	htatip2
550580	2.64074	2.01449	8.56395	6.79602	3.29951	0.0293535	sqrdl
30712	0.0426657	0.0282929	0.105083	0.131209	3.32999	0.031023	snap25a
565108	0.0872353	0.114521	0.283562	0.38947	3.33586	0.0498606	megf6a
553364	0.0121849	0.0242405	0.0675236	0.056208	3.39685	0.0340447	iqca1
100002462	0.0136843	0.0272234	0.0758329	0.0631248	3.39685	0.0340447	wu:fi42e03
100001936	2.18437	2.56529	7.09373	9.19223	3.42887	0.0325212	bcl6ab
393580	1.36785	1.8345	5.40823	5.57245	3.42895	0.00402065	bcmo1b
436766	0.177239	0.323214	0.927618	0.790336	3.4328	0.0260362	jdp2
327651	0.337365	0.247266	1.16436	0.851837	3.44867	0.0479388	tmprss4b
100007926	0.0829069	0.027489	0.178669	0.20397	3.46606	0.0466008	p2ry11
336300	0.555011	0.58454	1.77905	2.19878	3.4907	0.0212786	wu:fj62d01
541449	15.4166	19.5651	61.1522	62.3983	3.53186	0.0023833	zgc:113516
393558	11.2279	5.3103	29.1865	29.3532	3.53967	0.0192926	mb
556746	0.109952	0.109368	0.440056	0.338133	3.54818	0.0316886	sb:cb911
560275	0.269276	0.36829	1.2746	0.99372	3.55778	0.0317722	nuak2
403133	0.0717938	0.0952171	0.320491	0.275983	3.57147	0.0134397	tlr18	18.75
393463	0.193629	0.087546	0.487731	0.519676	3.58286	0.0224899	tbc1d19
558219	0.107003	0.195131	0.527081	0.559409	3.59605	0.0140224	si:ch211-195e3.4
768162	0.311679	0.238481	0.841453	1.1502	3.62014	0.0451942	zgc:153522
393376	35.8947	31.264	116.4	127.179	3.62692	0.00439305	hif1al
794323	0.0751736	0.128185	0.317395	0.426032	3.65574	0.0466221	LOC794323
322409	0.463257	0.460799	1.56883	1.85204	3.70202	0.0126237	znfx1
558921	1.24847	1.18974	5.09614	3.9629	3.71545	0.0281415	fosl2
321035	0.605715	0.414219	1.72493	2.0723	3.72302	0.0197944	pabpc4
563598	0.0177295	0.030862	0.0982496	0.0858741	3.78922	0.0172686	nrxn3a
799099	8.0654	10.4499	38.2617	32.2162	3.80647	0.0152839	lpin1
795883	0.0378865	0.0376855	0.139968	0.151465	3.85636	0.0028259	zgc:174689
791190	0.0381378	0.0758709	0.199603	0.246297	3.91111	0.0311971	zgc:158624
571482	0.341535	0.203833	0.977866	1.19736	3.98855	0.0243546	si:dkeyp-92c9.2
563926	0.278681	0.215601	0.986657	0.992716	4.00454	0.00181581	per1a
563903	0.269478	0.560465	1.90061	1.4465	4.03294	0.0429727	rad9a
327244	3.96348	3.31314	15.6738	13.7339	4.0414	0.00843919	dnajb1b
338298	0.253983	0.108272	0.670223	0.803386	4.06787	0.0301285	id:ibd5146
445278	0.0519932	0.103435	0.320139	0.319787	4.11719	0.0110864	cldn8
402937	0.0505153	0.150742	0.373247	0.466047	4.17025	0.0429027	mgp
768136	3.27811	2.33849	11.2747	12.5657	4.24464	0.00758996	nedd9
692305	0.264898	0.137016	0.900344	0.82604	4.29541	0.0122414	ndrg4
563489	0.0314199	0.0625063	0.174116	0.2319	4.32271	0.0414724	LOC563489
553575	2.02011	2.56035	11.2247	8.73244	4.35702	0.0264195	gsr	2.54
100307105	0.57668	0.745706	2.42342	3.43163	4.42764	0.0472876	si:rp71-80o10.4
393707	1.17337	2.46238	6.8195	9.37313	4.45373	0.0481758	bcl6a
445083	0.0796149	0.0395962	0.275746	0.25708	4.4696	0.0112065	dhrs3a
447876	0.138944	0.046069	0.44915	0.405928	4.62171	0.0225838	pqlc3
798535	0.0336769	0.0502473	0.202175	0.186419	4.6303	0.00558558	si:ch211-107n13.1
393806	3.47208	2.50448	12.9228	14.9345	4.6611	0.010249	snrkb
415107	0.207641	0.137693	0.926923	0.686448	4.67191	0.0368643	bves
321388	11.7483	0.7372	30.0423	29.984	4.80768	0.0496826	hm:zeh0374
393556	32.7099	40.626	199.843	153.193	4.81397	0.0274457	gstt1b
563836	0.0531958	0.0529135	0.245657	0.269927	4.85899	0.00349492	zgc:171566
795588	0.478825	0.310139	2.18036	1.66429	4.87303	0.0301496	slc16a9a
100170833	0.331122	0.889285	2.66066	3.48256	5.03375	0.0383995	zgc:194125
556003	0.0524676	0.156568	0.48459	0.58087	5.09703	0.0263352	LOC556003
393939	2.02043	1.74336	9.75747	9.51096	5.11943	0.000571632	atf3
561701	0.274764	0.227755	1.39574	1.18297	5.13157	0.0108368	adora2aa
565794	0.150961	0.125133	0.836563	0.580309	5.13184	0.0473784	zgc:174642
447889	0.225875	0.25276	1.12132	1.35452	5.17271	0.0135358	pnp5b
393384	0.233064	0.301376	1.22697	1.54816	5.19258	0.0208087	spata6l
58071	5.70806	0.271664	15.5132	15.8489	5.24473	0.0430935	tnnt2a
448858	0.191849	0.174929	0.930256	1.06198	5.43173	0.00660973	txnipb
394198	3.13219	3.5905	16.8281	19.8227	5.45181	0.0100916	fos	18.14
570504	0.00683786	0	0.0189463	0.0189255	5.53855	0.0452762	speg
569643	0.0210345	0	0.0582822	0.0582182	5.53855	0.0452762	zgc:114045
566780	0.0408301	0	0.113132	0.113008	5.53855	0.0452762	si:dkey-165i8.3
798574	0.044756	0	0.12401	0.123874	5.53855	0.0452762	asip
492363	2.50465	2.55673	15.06	14.5247	5.84519	0.000480565	slc7a3a
553816	0.132494	0.0219651	0.458891	0.448201	5.87271	0.0210824	inhbab
368421	0.354601	0.244191	1.57456	1.98806	5.94969	0.020222	gpr161
403140	0.0736325	0	0.204021	0.237763	5.99984	0.0451501	tlr20a	28.73
404608	0	0.0986591	0.274822	0.320274	6.03185	0.0446926	rad51d
494070	0.779808	0.0674496	2.8496	2.346	6.13225	0.0379733	tnni1b
30592	16.8218	1.14861	63.8756	49.0347	6.28314	0.0479978	myl7
569298	0.0311644	0.0464986	0.215875	0.273142	6.29666	0.020145	ctsbb
322415	1.9886	1.09046	11.1613	8.86747	6.50483	0.0204754	sult3st2
504167	0.220064	0.128762	1.1119	1.15845	6.50854	0.00283252	gpr22
793563	0.445825	0.66519	3.91175	3.35904	6.54428	0.00919112	si:dkey-265i7.2
568001	0.0717938	0	0.265234	0.209747	6.61591	0.0470979	pfkmb
550332	0.0445419	0	0.164555	0.164375	7.38473	0.0236641	dctd
100616088	0.0466797	0	0.172453	0.172264	7.38473	0.0236641	igl2v7
407670	0	0.0202307	0.0751387	0.0750562	7.42412	0.0233848	asic1c
569102	0.0272428	0.036131	0.268388	0.217826	7.67217	0.0144224	LOC569102
798846	0.0322598	0	0.134078	0.11905	7.84653	0.0249938	LOC798846
562188	0.011331	0.0112709	0.0994206	0.0836307	8.09892	0.00954623	myo5aa
560250	0	0.060692	0.276083	0.226015	8.27289	0.0303331	si:dkeyp-9c8.1
100334610	0.0726475	0	0.335485	0.268094	8.30833	0.0331134	LOC100334610
559568	0	0.0174245	0.0808952	0.0646452	8.35265	0.0328888	LOC559568
569677	0	0.120258	0.558312	0.44616	8.35265	0.0328888	prdm1b
321442	0.998235	0.198588	5.78996	4.51269	8.60833	0.0263114	nppa
568322	0.0377111	0	0.174149	0.150764	8.61586	0.023049	rnf207b
795084	0.0155525	0	0.0718211	0.0717423	9.23091	0.014442	igfbp5b
324332	0	0.0580816	0.269651	0.269355	9.28015	0.0142744	wu:fc25h09
100141363	0	0.0512403	0.261679	0.213866	9.28066	0.0262137	zgc:174650
30148	0.262197	0.0173871	1.45299	1.17724	9.40765	0.0237346	desma
447803	2.95037	2.7816	28.2843	30.6044	10.2737	0.00190964	pon1
449008	0.0170946	0.0170039	0.142097	0.212912	10.4113	0.0454038	cdhr1a
321409	1.09088	0.0204735	6.34938	5.98162	11.0955	0.0100238	hm:zeh0657
378727	17.7042	11.5199	206.056	147.972	12.1142	0.0308534	pck1
403128	0.00990046	0	0.0731523	0.054804	12.9243	0.0298012	tlr9	21.93
100873093	0.275455	0.293564	3.56174	4.10239	13.469	0.00576298	nfe2l2b
100170806	0	0.0106087	0.0689529	0.0885565	14.8472	0.0222578	snx19a
562345	0	0.0144815	0.134464	0.0940215	15.7778	0.03801	LOC562345
449795	0.0535015	0	0.469432	0.542956	18.9226	0.00887298	zgc:101840
556258	0.108518	0	1.05238	1.0262	19.1543	0.00319545	tcap
415175	0.0776696	0.463545	6.92247	5.58923	23.1178	0.0131789	tnnc1b
321053	0.0649699	0	0.945095	0.989014	29.7693	0.00175566	mybphb
619243	0.116366	0	2.32863	2.37975	40.4619	0.000765231	zgc:113317
560945	0.00543402	0	0.120452	0.130347	46.1535	0.00210995	myh7bb
393768	0.0585488	0.0291191	3.67714	3.72712	84.458	6.28407e-05	zgc:73337
